# Supplementary material for: Assessing Negative Welfare Measures for Wild Invertebrates: The Case for Octopuses
Source: Animals (Basel). 2023 Sep 26;13(19):3021. doi: 10.3390/ani13193021 (PMC10571587; doi:10.3390/ani13193021)
Supplement: Supplementary file 1 [file animals-13-03021-s001.zip]

Archive with 1 entries (1 files):
- animals-2600089-supplementary.pdf
